# Supplementary material for: Novel Ratio Soluble Fms-like Tyrosine Kinase-1/Angiotensin-II (sFlt-1/ANG-II) in Pregnant Women Is Associated with Critical Illness in COVID-19
Source: Viruses. 2021 Sep 23;13(10):1906. doi: 10.3390/v13101906 (PMC8538263; doi:10.3390/v13101906)
Supplement: Supplementary file 1 [file viruses-13-01906-s001.zip]

Archive with 1 entries (1 files):
- viruses-1370774-supplementary.pdf
